# Supplementary material for: Assessing SNP-SNP Interactions among DNA Repair, Modification and Metabolism Related Pathway Genes in Breast Cancer Susceptibility
Source: PLoS One. 2013 Jun 3;8(6):e64896. doi: 10.1371/journal.pone.0064896 (PMC3670937; doi:10.1371/journal.pone.0064896)
Supplement: Table S1 — Associations of the six putative breast cancer susceptibility loci in stage 3 and in combined stages. (XLSX) [file pone.0064896.s001.xlsx]

## Sheet: Table S1
Supplementary Table 1: Associations of the six putative breast cancer susceptibility loci in stage 3 and in combined stages
SNP	Genes/ loci	Cytoband	Location (bp)*	MA	Stage#	MAF	Call rate	HWE Pcontrols	Cases/ controls	Pcorr/trend**	Adjusted***
											ORper-allele [95% CI]	ORheterozygote [95% CI]	ORhomozygote [95% CI]	P
rs13250873	RAD21/ Intergenic	8q24.11	117806169	G	3	0.330838	0.99977	0.00010943	1315/2861	0.648859	1.03 [0.93-1.15]	1.08 [0.93-1.26]	1.02 [0.80-1.29]
					combined (1+2+3)	0.326358	0.999598	8.25619e-05	2795/4496	0.0467211	1.06 [0.98-1.14]	1.07 [0.96-1.20]	1.10 [0.93-1.30]	0.1625
rs1556459	MGMT/ Intergenic	10q26.3	130810711	C	3	0.150254	0.998388	0.615865	1315/2861	0.720369	1.04 [0.90-1.20]	1.05 [0.89-1.24]	1.04 [0.64-1.67]
					combined (1+2+3)	0.152229	0.998391	0.683002	2795/4496	0.0343978	1.11 [1.01-1.23]	1.09 [0.97-1.23]	1.33 [0.95-1.85]	0.03839
rs2297381	RPAP1	15q15.1	41827655	G	3	0.486063	0.999539	0.444675	1315/2861	0.377562	1.02 [0.92-1.13]	1.07 [0.89-1.27]	1.05 [0.85-1.29]
					combined (1+2+3)	0.484434	0.999195	0.362801	2795/4496	0.0303586	1.07 [0.99-1.15]	1.05 [0.93-1.19]	1.14 [0.99-1.32]	0.07992
rs7614	MBD2	18q21.2	51681244	C	3	0.432143	0.999309	0.657198	1315/2861	0.345616	0.98 [0.88-1.08]	0.97 [0.82-1.14]	0.96 [0.78-1.18]
					combined (1+2+3)	0.42398	0.999195	0.676253	2795/4496	0.00270075	0.91 [0.84-0.98]	0.85 [0.75-0.95]	0.84 [0.72-0.98]	0.008688
rs4041245	MBD2	18q21.2	51685525	G	3	0.430693	1	0.482105	1315/2861	0.333248	0.98 [0.89-1.09]	0.94 [0.80-1.11]	0.98 [0.79-1.20]
					combined (1+2+3)	0.422298	1	0.550601	2795/4496	0.00173329	0.91 [0.85-0.98]	0.85 [0.75-0.95]	0.86 [0.74-1.00]	0.01597
rs8094493	MBD2	18q21.2	51700391	G	3	0.430895	0.997928	0.436829	1315/2861	0.336008	0.98 [0.88-1.08]	0.96 [0.82-1.14]	0.96 [0.78-1.18]
					combined (1+2+3)	0.422261	0.998659	0.63276	2795/4496	0.0014782	0.90 [0.84-0.97]	0.85 [0.75-0.95]	0.84 [0.72-0.97]	0.007661
*National Center for Biotechnology Information genome build 37
MA, minor allele; MAF, minor allele frequency
**P values obtained from correlation/trend test with one d.f.
***Adjusted for BMI
#Association analyses of Stages 1 and 2 are reported in Sapkota et al., 2012. Stage 3 and the combined stages were conducted in this study.
