# Supplementary material for: Assessing SNP-SNP Interactions among DNA Repair, Modification and Metabolism Related Pathway Genes in Breast Cancer Susceptibility
Source: PLoS One. 2013 Jun 3;8(6):e64896. doi: 10.1371/journal.pone.0064896 (PMC3670937; doi:10.1371/journal.pone.0064896)
Supplement: Table S2 — Eleven candidate DNA repair SNPs and their associations with breast cancer susceptibility in 2,720 breast cancer cases and 4,505 apparently healthy controls. (XLSX) [file pone.0064896.s002.xlsx]

## Sheet: Table S2
Supplementary Table 2: Eleven Candidate DNA repair SNPs and their associations with breast cancer susceptibility in 2,720 breast cancer cases and 4,505 apparently healthy controls
SNP	Genes/ loci	Cytoband	Location (bp)*	MA	MAF	Call rate	HWE Pcontrols	ORper-allele [95% CI]***	ORheterozygote [95% CI]***	ORhomozygote [95% CI]***	Pcorr/trend**	Adjusted P***
rs1136410	PARP1	1q42.12	226555302	C	0.173207	0.999729	1	1.06 [0.96-1.17]	1.01 [0.90-1.14]	1.33 [0.99-1.78]	0.135695	0.2337
rs1799977	MLH1	3p22.2	37053568	G	0.308093	0.999594	1	0.94 [0.87-1.01]	0.89 [0.80-0.99]	0.93 [0.78-1.12]	0.0339896	0.106
rs184967	MSH3	5q14.1	80149981	A	0.153877	0.997835	0.695467	0.97 [0.88-1.08]	0.99 [0.87-1.11]	0.91 [0.64-1.28]	0.737928	0.6258
rs26279	MSH3	5q14.1	80168937	G	0.283749	0.998106	0.247155	1.03 [0.95-1.12]	1.01 [0.90-1.12]	1.10 [0.90-1.34]	0.479172	0.4901
rs2228528	ERCC6	10q11.23	50732280	A	0.174163	0.998512	0.87989	0.96 [0.87-1.06]	0.95 [0.85-1.07]	0.96 [0.71-1.29]	0.31865	0.4219
rs769412	MDM2	12q15	69233215	G	0.0617643	0.999865	1	0.86 [0.74-1.01]	0.86 [0.73-1.02]	0.76 [0.32-1.83]	0.0251308	0.06209
rs1799943	BRCA2	13q13.1	32890572	A	0.26955	0.994724	0.939112	1.15 [1.06-1.25]	1.15 [1.03-1.29]	1.31 [1.07-1.61]	0.000321953	0.0009315
rs17655	ERCC5	13q33.1	103528002	G	0.226145	0.998106	0.899311	1.03 [0.94-1.12]	1.01 [0.91-1.13]	1.10 [0.87-1.40]	0.299934	0.5401
rs1130409	APEX1	14q11.2	20925154	G	0.475072	0.987689	0.976451	1.01 [0.94-1.09]	1.02 [0.90-1.15]	1.02 [0.88-1.18]	0.884496	0.8011
rs1799796	XRCC3	14q32.33	104165927	G	0.326793	0.999729	0.919912	1.05 [0.97-1.13]	1.05 [0.94-1.17]	1.10 [0.92-1.31]	0.141409	0.2594
rs25487	XRCC1	19q13.31	44055726	A	0.353045	0.999729	0.496902	1.07 [0.99-1.16]	1.12 [1.00-1.25]	1.11 [0.94-1.31]	0.0198929	0.07877
*National Center for Biotechnology Information genome build 37
MA, minor allele; MAF, minor allele frequency
**P values obtained from correlation/trend test with one d.f.
***Adjusted for BMI
